# Supplementary material for: A diverse ancestrally-matched reference panel increases genotype imputation accuracy in a underrepresented population
Source: Sci Rep. 2023 Jul 31;13:12360. doi: 10.1038/s41598-023-39429-3 (PMC10390539; doi:10.1038/s41598-023-39429-3)
Supplement: Supplementary file 2 — Supplementary Information 2. [file 41598_2023_39429_MOESM2_ESM.xlsx]

## Sheet: Supplementary table 1
Supplementary table 1 Place of birth of individuals recuited in this study
Provience	Region	No.
CHACHOENGSAO	Central	4
CHAI NAT	Central	2
CHANTHABURI	Central	6
CHON BURI	Central	3
KRUNG THEP MAHA NAKHON (BANGKOK)	Central	59
LOP BURI	Central	2
NAKHON NAYOK	Central	1
NAKHON PATHOM	Central	4
NONTHABURI	Central	1
PATHUM THANI	Central	1
PHETCHABURI	Central	3
PHRA NAKHON SI AYUTTHAYA	Central	5
PRACHIN BURI	Central	1
PRACHUAP KHIRI KHAN	Central	2
RATCHABURI	Central	2
RAYONG	Central	1
SA KAEO	Central	3
SAMUT PRAKAN	Central	5
SAMUT SAKHON	Central	2
SARABURI	Central	2
SUPHAN BURI	Central	6
CHIANG MAI	North	29
CHIANG RAI	North	8
LAMPANG	North	7
LAMPHUN	North	7
MAE HONG SON	North	3
NAKHON SAWAN	North	1
NAN	North	4
PHAYAO	North	2
PHETCHABUN	North	2
PHICHIT	North	2
PHITSANULOK	North	11
PHRAE	North	6
SUKHOTHAI	North	2
TAK	North	1
UTTARADIT	North	4
AMNAT CHAROEN	Northeast	4
BURI RAM	Northeast	5
CHAIYAPHUM	Northeast	7
KALASIN	Northeast	7
KHON KAEN	Northeast	23
LOEI	Northeast	7
MAHA SARAKHAM	Northeast	8
MUKDAHAN	Northeast	1
NAKHON RATCHASIMA	Northeast	29
NONG BUA LAM PHU	Northeast	1
NONG KHAI	Northeast	4
ROI ET	Northeast	12
SAKON NAKHON	Northeast	10
SI SA KET	Northeast	6
SURIN	Northeast	6
UBON RATCHATHANI	Northeast	26
UDON THANI	Northeast	14
YASOTHON	Northeast	4
CHUMPHON	South	1
NAKHON SI THAMMARAT	South	4
NARATHIWAT	South	1
PHATTHALUNG	South	2
PHUKET	South	1
SONGKHLA	South	3
SURAT THANI	South	1
YALA	South	1
N/A	N/A	20

## Sheet: Supplementary table 2
Supplementary table 2 Coding variants identified in imputation dataset and dataset called from whole genome sequencing
Dataset identified	AminoAcid Change	R2	CADD score	GnomAD_AF
HRC	SCN5A:NM_000335:exon28:c.G5848T:p.V1950L	0.33587	10.37	0.0028
TOPMed	SCN5A:NM_000335:exon28:c.G5848T:p.V1950L	0.62045	10.37	0.0039
TOPMed	SCN5A:NM_000335:exon22:c.C3919T:p.L1307F	0.48881	25.7	0.0014
TOPMed	SCN5A:NM_000335:exon18:c.G3289T:p.V1097L	0.71461	16.95	2.093e-05
TOPMed	SCN5A:NM_000335:exon13:c.G1993T:p.A665S	0.63454	22.4	2.791e-05
TOPMed	SCN5A:NM_000335:exon11:c.G1442A:p.R481Q	0.39476	11.88	3.49e-05
TOPMed	SCN5A:NM_000335:exon6:c.C647T:p.S216L	0.35813	23	0.0007
1000G	SCN5A:NM_000335:exon28:c.G5848T:p.V1950LL	0.44232	10.37	0.0066
1000G	SCN5A:NM_000335:exon17:c.C2956T:p.R986W	0.42384	26.1	3.19e-05
GenomeAsia	SCN5A:NM_000335:exon17:c.T3010C:p.C1004R	0.71272	23.1	.
WGS	SCN5A:NM_000335:exon28:c.C5734T:p.R1912C
WGS	SCN5A:NM_000335:exon24:c.G4279T:p.A1427S
WGS	SCN5A:NM_000335:exon20:c.G3575A:p.R1192Q
WGS	SCN5A:NM_000335:exon18:c.C3266T:p.P1089L
WGS	SCN5A:NM_000335:exon17:c.C2893T:p.R965C
WGS	SCN5A:NM_000335:exon15:c.C2396G:p.S799C
WGS	SCN5A:NM_000335:exon12:c.A1673G:p.H558R
WGS	SCN5A:NM_000335:exon9:c.C1093T:p.L365F
WGS	SCN5A:NM_000335:exon7:c.A920G:p.Y307C
WGS	SCN5A:NM_000335:exon2:c.C118G:p.Q40E
